# Supplementary material for: Dynamic full-field optical coherence tomography module adapted to commercial microscopes allows longitudinal in vitro cell culture study
Source: Commun Biol. 2023 Sep 28;6:992. doi: 10.1038/s42003-023-05378-w (PMC10539404; doi:10.1038/s42003-023-05378-w)
Supplement: Supplementary file 4 — Supplementary Data [file 42003_2023_5378_MOESM4_ESM.xlsx]

## Sheet: Feuil1
	n	illuminated (i) or non-illuminated (ni)	DAPI	VSX2 green	TUNEL red	PAX6 white	VSX2+/DAPI+	TUNEL+/DAPI+	PAX6+/DAPI+	% of VSX2+ Cells	% of TUNEL+ Cells	% of PAX6+ Cells
D28 ROs	n=1	'i1'	1502	1238	86	2222	1230	65	1497	81.8908	4.32756	99.6671
	n=2	'i2'	2123	1773	94	5233	1768	84	2123	83.2784	3.95667	100
	n=3	'i3'	1256	823	73	2006	817	53	1250	65.0478	4.21975	99.5223
	n=1	'ni1'	10325	7833	222	10757	7813	206	9832	75.6707	1.99516	95.2252
	n=2	'ni2'	6810	4920	281	5302	4860	218	5133	71.3656	3.20117	75.3744
	n=3	'ni3'	2126	2126	71	2663	2023	61	2124	95.1552	2.86924	99.9059
D35 ROs	n=1	i1'	3053	2088	33	3989	2087	28	3053	68.359	0.917131	100
	n=2	i2'	8834	5465	123	10580	5361	111	8615	60.686	1.25651	97.5209
	n=3	i3'	5726	2923	201	5754	2916	187	5390	50.9256	3.26581	94.132
	n=1	'ni1'	6104	4211	67	6098	4198	64	5785	68.7746	1.04849	94.7739
	n=2	'ni2'	8007	4714	261	8417	4710	214	7542	58.8235	2.67266	94.1926
	n=3	ni3'	3400	2060	58	3627	2051	51	3307	60.3235	1.5	97.2647
D42 ROs	n=1	i1'	8381	3754	135	7964	3749	123	7588	44.7321	1.46761	90.5381
	n=2	i2'	13558	6432	206	15253	6406	197	13244	47.2489	1.45302	97.684
	n=3	i3'	11122	6255	601	11318	6201	554	10575	55.7544	4.98112	95.0818
	n=1	'ni1'	8559	3365	163	13732	3308	146	8558	38.6494	1.70581	99.9883
	n=2	'ni2'	8541	4097	266	8081	4078	249	7577	47.7462	2.91535	88.7133
	n=3	'ni3'	9759	3804	277	11474	3786	261	9549	38.795	2.67445	97.8481
