# Supplementary material for: Dynamic full-field optical coherence tomography module adapted to commercial microscopes allows longitudinal in vitro cell culture study
Source: Commun Biol. 2023 Sep 28;6:992. doi: 10.1038/s42003-023-05378-w (PMC10539404; doi:10.1038/s42003-023-05378-w)
Supplement: Supplementary file 5 — Supplementary movie [file 42003_2023_5378_MOESM5_ESM.zip]

Archive with 1 entries (1 files):
- Timelapse11hRO29d_z50um-COmpressed.avi
